# Supplementary material for: Effects of pubic hair grooming on women’s sexual health: a systematic review and meta-analysis
Source: BMC Womens Health. 2024 Mar 11;24:171. doi: 10.1186/s12905-024-02951-1 (PMC10926629; doi:10.1186/s12905-024-02951-1)
Supplement: Supplementary file 2 — Additional file 2. [file 12905_2024_2951_MOESM2_ESM.xlsx]

## Sheet: Sheet1
Referances	Article ID								Basic characterstics
		Publication Year (YYYY)		Country of recruited subjects
2	2-Luster,2019	2019		USA
17	17-Toerein,2005	2005		UK
24	6-Demaria,2014	2014		USA
7	7-Tiggemann,2008	2008		Australia
30	30-Bercaw-Pratt,2012	2012		USA
34	34- Braun-2013.	2013		new zealand
35	35-Demaria, 2016	2016		USA
10	10-Rouzi,2018	2018		Saudi Arabia
36	36-Sangiorgi, 2017	2017		Brazil
6	6-DeMariaa,2013	2013		USA
5	5-Truesdale,2017	2017		USA
22	22-Beksinska,2020	2020		South Africa
4	4-Rowen,2016	2016		USA
3	3-Butler,2015	2015		USA
18	18-Herbenick,2010	2010		USA
26	26-Herbenick,2013	2013		USA
38	38-Enzlin,2019	2019		Belgium
25	25-Stone,2016	2016		NR
19	19-DeMaria,2021	2021		Italy
33	33-smolak, 2011	2011		USA		America		NR
37	37-obst,2019	2019		Australia		Australia
39	39-Gaither,2020	2020		USA		America
